# Supplementary material for: Light-Control over Casein Kinase 1δ Activity with Photopharmacology: A Clear Case for Arylazopyrazole-Based Inhibitors
Source: Int J Mol Sci. 2022 May 10;23(10):5326. doi: 10.3390/ijms23105326 (PMC9140716; doi:10.3390/ijms23105326)
Supplement: Supplementary file 1 [file ijms-23-05326-s001.zip]

Archive with 1 entries (1 files):
- ijms-1702459-supplementary.pdf
